# Supplementary material for: Visualization of Early RNA Replication Kinetics of SARS-CoV-2 by Using Single Molecule RNA-FISH Combined with Immunofluorescence
Source: Viruses. 2024 Feb 7;16(2):262. doi: 10.3390/v16020262 (PMC10893374; doi:10.3390/v16020262)
Supplement: Supplementary file 1 [file viruses-16-00262-s001.zip]

Archive with 1 entries (1 files):
- viruses-2852660-Supplementary Materials.pdf
